# Supplementary material for: Uric Acid-Driven Biomarkers and Clinical Outcomes in Metastatic Pancreatic Cancer: A Multicenter Real-World Cohort Study
Source: Diagnostics (Basel). 2026 Apr 26;16(9):1296. doi: 10.3390/diagnostics16091296 (PMC13163270; doi:10.3390/diagnostics16091296)
Supplement: Supplementary file 1 [file diagnostics-16-01296-s001.zip]

Archive with 1 entries (1 files):
- diagnostics-4239377-supplementary.pdf
